# Supplementary material for: Distinct Effects of Lactiplantibacillus plantarum HNU082 on Microbial Single-Nucleotide Variants in Large Intestine and Small Intestine
Source: Microorganisms. 2025 Mar 25;13(4):731. doi: 10.3390/microorganisms13040731 (PMC12029867; doi:10.3390/microorganisms13040731)
Supplement: Supplementary file 1 [file microorganisms-13-00731-s001.zip]

Archive with 1 entries (1 files):
- microorganisms-3524565-supplementary.pdf
